# Supplementary material for: Lipoprotein(a) Concentration and Achieving Target Values of Low-Density Lipoprotein Cholesterol Calculated by Different Equations
Source: Diseases. 2026 Jan 27;14(2):41. doi: 10.3390/diseases14020041 (PMC12939212; doi:10.3390/diseases14020041)
Supplement: Supplementary file 1 [file diseases-14-00041-s001.zip]

Archive with 1 entries (1 files):
- diseases-4041560-supplementary.pdf
